# Supplementary material for: An Interactive Lifestyle Medicine Curriculum for Third-Year Medical Students to Promote Student and Patient Wellness
Source: MedEdPORTAL. 2020 Sep 18;16:10972. doi: 10.15766/mep_2374-8265.10972 (PMC7499809; doi:10.15766/mep_2374-8265.10972)
Supplement: Supplementary file 1 — Introduction & Stress Management Presentation.pptxIntroduction & Stress Management Facilitator Guide.docxUnhealthy Thoughts Handout.pdfGood Things Worksheet.pdfNutrition Presentation.pptxNutrition Facilitator Guide.docxPhysical Activity Presentation.pptxPhysical Activity Facilitator Guide.docxPresession Evaluation.docxPostsession Evaluation.docxSession Evaluation.docx [file mep_2374-8265.10972-s001.zip]

Archive with 12 entries (12 files):
- _Educational_Summary_Report_10972.pdf
- A. Introduction & Stress Management Presentation.pptx
- B. Introduction & Stress Management Facilitator Guide.docx
- C. Unhealthy Thoughts Handout.pdf
- D. Good Things Worksheet.pdf
- E. Nutrition Presentation.pptx
- F. Nutrition Facilitator Guide.docx
- G. Physical Activity Presentation.pptx
- H. Physical Activity Facilitator Guide.docx
- I. Presession Evaluation.docx
- J. Postsession Evaluation.docx
- K. Session Evaluation.docx
